# Supplementary material for: Multiple Functions of Carbon Additives in NASICON-Type Electrodes for Stabilizing the Sodium Storage Performance
Source: Molecules. 2025 Aug 29;30(17):3547. doi: 10.3390/molecules30173547 (PMC12430351; doi:10.3390/molecules30173547)
Supplement: Supplementary file 1 [file molecules-30-03547-s001.zip]

Archive with 1 entries (1 files):
- molecules-3822558-supplementary.pdf
